# Supplementary material for: Endogenous relapse and exogenous reinfection in recurrent pulmonary tuberculosis: A retrospective study revealed by whole genome sequencing
Source: Front Microbiol. 2023 Feb 17;14:1115295. doi: 10.3389/fmicb.2023.1115295 (PMC9981662; doi:10.3389/fmicb.2023.1115295)
Supplement: Supplementary file 2 [file Table_1.xlsx]

## Sheet: Accsssion number
accession	message	sample_name	bioproject_accession	organism	strain	geo_loc_name	host	host_disease	isolation_source
SAMN31981832	Successfully loaded	patient1_2013	PRJNA1005189	Mycobacterium sp.	Mycobacterium tuberculosis	China:Hunan	Homo sapiens	pulmonary tuberculosis	sputum
SAMN31981833	Successfully loaded	patient1_2015	PRJNA1005189	Mycobacterium sp.	Mycobacterium tuberculosis	China:Hunan	Homo sapiens	pulmonary tuberculosis	sputum
SAMN31981834	Successfully loaded	patient2_2013	PRJNA1005189	Mycobacterium sp.	Mycobacterium tuberculosis	China:Hunan	Homo sapiens	pulmonary tuberculosis	sputum
SAMN31981835	Successfully loaded	patient2_2015	PRJNA1005189	Mycobacterium sp.	Mycobacterium tuberculosis	China:Hunan	Homo sapiens	pulmonary tuberculosis	sputum
SAMN31981836	Successfully loaded	patient3_2013	PRJNA1005189	Mycobacterium sp.	Mycobacterium tuberculosis	China:Hunan	Homo sapiens	pulmonary tuberculosis	sputum
SAMN31981837	Successfully loaded	patient3_2015	PRJNA1005189	Mycobacterium sp.	Mycobacterium tuberculosis	China:Hunan	Homo sapiens	pulmonary tuberculosis	sputum
SAMN31981838	Successfully loaded	patient4_2014	PRJNA1005189	Mycobacterium sp.	Mycobacterium tuberculosis	China:Hunan	Homo sapiens	pulmonary tuberculosis	sputum
SAMN31981839	Successfully loaded	patient4_2017	PRJNA1005189	Mycobacterium sp.	Mycobacterium tuberculosis	China:Hunan	Homo sapiens	pulmonary tuberculosis	sputum
SAMN31981840	Successfully loaded	patient5_2014	PRJNA1005189	Mycobacterium sp.	Mycobacterium tuberculosis	China:Hunan	Homo sapiens	pulmonary tuberculosis	sputum
SAMN31981841	Successfully loaded	patient5_2019	PRJNA1005189	Mycobacterium sp.	Mycobacterium tuberculosis	China:Hunan	Homo sapiens	pulmonary tuberculosis	sputum
SAMN31981842	Successfully loaded	patient6_2014	PRJNA1005189	Mycobacterium sp.	Mycobacterium tuberculosis	China:Hunan	Homo sapiens	pulmonary tuberculosis	sputum
SAMN31981843	Successfully loaded	patient6_2017	PRJNA1005189	Mycobacterium sp.	Mycobacterium tuberculosis	China:Hunan	Homo sapiens	pulmonary tuberculosis	sputum
SAMN31981844	Successfully loaded	patient7_2014	PRJNA1005189	Mycobacterium sp.	Mycobacterium tuberculosis	China:Hunan	Homo sapiens	pulmonary tuberculosis	sputum
SAMN31981845	Successfully loaded	patient7_2017	PRJNA1005189	Mycobacterium sp.	Mycobacterium tuberculosis	China:Hunan	Homo sapiens	pulmonary tuberculosis	sputum
SAMN31981846	Successfully loaded	patient8_2014	PRJNA1005189	Mycobacterium sp.	Mycobacterium tuberculosis	China:Hunan	Homo sapiens	pulmonary tuberculosis	sputum
SAMN31981847	Successfully loaded	patient8_2015	PRJNA1005189	Mycobacterium sp.	Mycobacterium tuberculosis	China:Hunan	Homo sapiens	pulmonary tuberculosis	sputum
SAMN31981848	Successfully loaded	patient9_2014	PRJNA1005189	Mycobacterium sp.	Mycobacterium tuberculosis	China:Hunan	Homo sapiens	pulmonary tuberculosis	sputum
SAMN31981849	Successfully loaded	patient9_2019	PRJNA1005189	Mycobacterium sp.	Mycobacterium tuberculosis	China:Hunan	Homo sapiens	pulmonary tuberculosis	sputum
SAMN31981850	Successfully loaded	patient10_2015	PRJNA1005189	Mycobacterium sp.	Mycobacterium tuberculosis	China:Hunan	Homo sapiens	pulmonary tuberculosis	sputum
SAMN31981851	Successfully loaded	patient10_2017	PRJNA1005189	Mycobacterium sp.	Mycobacterium tuberculosis	China:Hunan	Homo sapiens	pulmonary tuberculosis	sputum
SAMN31981852	Successfully loaded	patient11_2013	PRJNA1005189	Mycobacterium sp.	Mycobacterium tuberculosis	China:Hunan	Homo sapiens	pulmonary tuberculosis	sputum
SAMN31981853	Successfully loaded	patient11_2015	PRJNA1005189	Mycobacterium sp.	Mycobacterium tuberculosis	China:Hunan	Homo sapiens	pulmonary tuberculosis	sputum
SAMN31981854	Successfully loaded	patient12_2015	PRJNA1005189	Mycobacterium sp.	Mycobacterium tuberculosis	China:Hunan	Homo sapiens	pulmonary tuberculosis	sputum
SAMN31981855	Successfully loaded	patient12_2019	PRJNA1005189	Mycobacterium sp.	Mycobacterium tuberculosis	China:Hunan	Homo sapiens	pulmonary tuberculosis	sputum
SAMN31981856	Successfully loaded	patient13_2015	PRJNA1005189	Mycobacterium sp.	Mycobacterium tuberculosis	China:Hunan	Homo sapiens	pulmonary tuberculosis	sputum
SAMN31981857	Successfully loaded	patient13_2017	PRJNA1005189	Mycobacterium sp.	Mycobacterium tuberculosis	China:Hunan	Homo sapiens	pulmonary tuberculosis	sputum
SAMN31981858	Successfully loaded	patient14_2015	PRJNA1005189	Mycobacterium sp.	Mycobacterium tuberculosis	China:Hunan	Homo sapiens	pulmonary tuberculosis	sputum
SAMN31981859	Successfully loaded	patient14_2017	PRJNA1005189	Mycobacterium sp.	Mycobacterium tuberculosis	China:Hunan	Homo sapiens	pulmonary tuberculosis	sputum
SAMN31981860	Successfully loaded	patient15_2015	PRJNA1005189	Mycobacterium sp.	Mycobacterium tuberculosis	China:Hunan	Homo sapiens	pulmonary tuberculosis	sputum
SAMN31981861	Successfully loaded	patient15_2017	PRJNA1005189	Mycobacterium sp.	Mycobacterium tuberculosis	China:Hunan	Homo sapiens	pulmonary tuberculosis	sputum
SAMN31981862	Successfully loaded	patient15_2019	PRJNA1005189	Mycobacterium sp.	Mycobacterium tuberculosis	China:Hunan	Homo sapiens	pulmonary tuberculosis	sputum
SAMN31981863	Successfully loaded	patient16_2015	PRJNA1005189	Mycobacterium sp.	Mycobacterium tuberculosis	China:Hunan	Homo sapiens	pulmonary tuberculosis	sputum
SAMN31981864	Successfully loaded	patient16_2020	PRJNA1005189	Mycobacterium sp.	Mycobacterium tuberculosis	China:Hunan	Homo sapiens	pulmonary tuberculosis	sputum
SAMN31981865	Successfully loaded	patient17_2015	PRJNA1005189	Mycobacterium sp.	Mycobacterium tuberculosis	China:Hunan	Homo sapiens	pulmonary tuberculosis	sputum
SAMN31981866	Successfully loaded	patient17_2017	PRJNA1005189	Mycobacterium sp.	Mycobacterium tuberculosis	China:Hunan	Homo sapiens	pulmonary tuberculosis	sputum
SAMN31981867	Successfully loaded	patient18_2015	PRJNA1005189	Mycobacterium sp.	Mycobacterium tuberculosis	China:Hunan	Homo sapiens	pulmonary tuberculosis	sputum
SAMN31981868	Successfully loaded	patient18_2018	PRJNA1005189	Mycobacterium sp.	Mycobacterium tuberculosis	China:Hunan	Homo sapiens	pulmonary tuberculosis	sputum
SAMN31981869	Successfully loaded	patient19_2015	PRJNA1005189	Mycobacterium sp.	Mycobacterium tuberculosis	China:Hunan	Homo sapiens	pulmonary tuberculosis	sputum
SAMN31981870	Successfully loaded	patient19_2019	PRJNA1005189	Mycobacterium sp.	Mycobacterium tuberculosis	China:Hunan	Homo sapiens	pulmonary tuberculosis	sputum
SAMN31981871	Successfully loaded	patient20_2016	PRJNA1005189	Mycobacterium sp.	Mycobacterium tuberculosis	China:Hunan	Homo sapiens	pulmonary tuberculosis	sputum
SAMN31981872	Successfully loaded	patient20_2019	PRJNA1005189	Mycobacterium sp.	Mycobacterium tuberculosis	China:Hunan	Homo sapiens	pulmonary tuberculosis	sputum
SAMN31981873	Successfully loaded	patient21_2016	PRJNA1005189	Mycobacterium sp.	Mycobacterium tuberculosis	China:Hunan	Homo sapiens	pulmonary tuberculosis	sputum
SAMN31981874	Successfully loaded	patient21_2019	PRJNA1005189	Mycobacterium sp.	Mycobacterium tuberculosis	China:Hunan	Homo sapiens	pulmonary tuberculosis	sputum
SAMN31981875	Successfully loaded	patient22_2013	PRJNA1005189	Mycobacterium sp.	Mycobacterium tuberculosis	China:Hunan	Homo sapiens	pulmonary tuberculosis	sputum
SAMN31981876	Successfully loaded	patient22_2014	PRJNA1005189	Mycobacterium sp.	Mycobacterium tuberculosis	China:Hunan	Homo sapiens	pulmonary tuberculosis	sputum
SAMN31981877	Successfully loaded	patient23_2017	PRJNA1005189	Mycobacterium sp.	Mycobacterium tuberculosis	China:Hunan	Homo sapiens	pulmonary tuberculosis	sputum
SAMN31981878	Successfully loaded	patient23_2020	PRJNA1005189	Mycobacterium sp.	Mycobacterium tuberculosis	China:Hunan	Homo sapiens	pulmonary tuberculosis	sputum
SAMN31981879	Successfully loaded	patient24_2018	PRJNA1005189	Mycobacterium sp.	Mycobacterium tuberculosis	China:Hunan	Homo sapiens	pulmonary tuberculosis	sputum
SAMN31981880	Successfully loaded	patient24_2020	PRJNA1005189	Mycobacterium sp.	Mycobacterium tuberculosis	China:Hunan	Homo sapiens	pulmonary tuberculosis	sputum
SAMN31981881	Successfully loaded	patient25_2018	PRJNA1005189	Mycobacterium sp.	Mycobacterium tuberculosis	China:Hunan	Homo sapiens	pulmonary tuberculosis	sputum
SAMN31981882	Successfully loaded	patient25_2020	PRJNA1005189	Mycobacterium sp.	Mycobacterium tuberculosis	China:Hunan	Homo sapiens	pulmonary tuberculosis	sputum
SAMN31981883	Successfully loaded	patient26_2018	PRJNA1005189	Mycobacterium sp.	Mycobacterium tuberculosis	China:Hunan	Homo sapiens	pulmonary tuberculosis	sputum
SAMN31981884	Successfully loaded	patient26_2020	PRJNA1005189	Mycobacterium sp.	Mycobacterium tuberculosis	China:Hunan	Homo sapiens	pulmonary tuberculosis	sputum
SAMN31981885	Successfully loaded	patient27_2018	PRJNA1005189	Mycobacterium sp.	Mycobacterium tuberculosis	China:Hunan	Homo sapiens	pulmonary tuberculosis	sputum
SAMN31981886	Successfully loaded	patient27_2019	PRJNA1005189	Mycobacterium sp.	Mycobacterium tuberculosis	China:Hunan	Homo sapiens	pulmonary tuberculosis	sputum
SAMN31981887	Successfully loaded	patient28_2019	PRJNA1005189	Mycobacterium sp.	Mycobacterium tuberculosis	China:Hunan	Homo sapiens	pulmonary tuberculosis	sputum
SAMN31981888	Successfully loaded	patient28_2020	PRJNA1005189	Mycobacterium sp.	Mycobacterium tuberculosis	China:Hunan	Homo sapiens	pulmonary tuberculosis	sputum
SAMN31981889	Successfully loaded	patient29_2019	PRJNA1005189	Mycobacterium sp.	Mycobacterium tuberculosis	China:Hunan	Homo sapiens	pulmonary tuberculosis	sputum
SAMN31981890	Successfully loaded	patient29_2020	PRJNA1005189	Mycobacterium sp.	Mycobacterium tuberculosis	China:Hunan	Homo sapiens	pulmonary tuberculosis	sputum
SAMN31981891	Successfully loaded	patient30_2013	PRJNA1005189	Mycobacterium sp.	Mycobacterium tuberculosis	China:Hunan	Homo sapiens	pulmonary tuberculosis	sputum
SAMN31981892	Successfully loaded	patient30_2015	PRJNA1005189	Mycobacterium sp.	Mycobacterium tuberculosis	China:Hunan	Homo sapiens	pulmonary tuberculosis	sputum
SAMN31981893	Successfully loaded	patient31_2013	PRJNA1005189	Mycobacterium sp.	Mycobacterium tuberculosis	China:Hunan	Homo sapiens	pulmonary tuberculosis	sputum
SAMN31981894	Successfully loaded	patient31_2015	PRJNA1005189	Mycobacterium sp.	Mycobacterium tuberculosis	China:Hunan	Homo sapiens	pulmonary tuberculosis	sputum
SAMN31981895	Successfully loaded	patient32_2013	PRJNA1005189	Mycobacterium sp.	Mycobacterium tuberculosis	China:Hunan	Homo sapiens	pulmonary tuberculosis	sputum
SAMN31981896	Successfully loaded	patient32_2014	PRJNA1005189	Mycobacterium sp.	Mycobacterium tuberculosis	China:Hunan	Homo sapiens	pulmonary tuberculosis	sputum
SAMN31981897	Successfully loaded	patient33_2013	PRJNA1005189	Mycobacterium sp.	Mycobacterium tuberculosis	China:Hunan	Homo sapiens	pulmonary tuberculosis	sputum
SAMN31981898	Successfully loaded	patient33_2016	PRJNA1005189	Mycobacterium sp.	Mycobacterium tuberculosis	China:Hunan	Homo sapiens	pulmonary tuberculosis	sputum
SAMN31981899	Successfully loaded	patient34_2013	PRJNA1005189	Mycobacterium sp.	Mycobacterium tuberculosis	China:Hunan	Homo sapiens	pulmonary tuberculosis	sputum
SAMN31981900	Successfully loaded	patient34_2018	PRJNA1005189	Mycobacterium sp.	Mycobacterium tuberculosis	China:Hunan	Homo sapiens	pulmonary tuberculosis	sputum
